# Supplementary material for: The Data Use Ontology to streamline responsible access to human biomedical datasets
Source: Cell Genom. 2021 Nov 10;1(2):100028. doi: 10.1016/j.xgen.2021.100028 (PMC8591903; doi:10.1016/j.xgen.2021.100028)
Supplement: Table S1. DUO terms as of February 23, 2021 [file mmc2.xlsx]

## Sheet: Sheet1
Table S1. DUO terms as of February 23rd 2021.
Each term has a stable identifier (column 1, “ID”), an optional shorthand (column 2) that can be used for visualisation
purposes as shown on Figure 4, a label (column 3) and a textual definition (column 4).
id	shorthand	label	definition
DUO:0000021	IRB	ethics approval required	This data use modifier indicates that the requestor must provide documentation of local IRB/ERB approval.
DUO:0000006	HMB	health or medical or biomedical research	This data use permission indicates that use is allowed for health/medical/biomedical purposes; does not include the study of population origins or ancestry.
DUO:0000019	PUB	publication required	This data use modifier indicates that requestor agrees to make results of studies using the data available to the larger scientific community.
DUO:0000026	US	user specific restriction	This data use modifier indicates that use is limited to use by approved users.
DUO:0000044	NPOA	population origins or ancestry research prohibited	This data use modifier indicates use for purposes of population, origin, or ancestry research is prohibited.
DUO:0000020	COL	collaboration required	This data use modifier indicates that the requestor must agree to collaboration with the primary study investigator(s).
DUO:0000046	NCU	non-commercial use only	This data use modifier indicates that use of the data is limited to not-for-profit use.
DUO:0000018	NPUNCU	not for profit, non commercial use only	This data use modifier indicates that use of the data is limited to not-for-profit organizations and not-for-profit use, non-commercial use.
DUO:0000012	RS	research specific restrictions	This data use modifier indicates that use is limited to studies of a certain research type.
DUO:0000025	TS	time limit on use	This data use modifier indicates that use is approved for a specific number of months.
DUO:0000004	NRES	no restriction	This data use permission indicates there is no restriction on use.
DUO:0000045	NPU	not for profit organisation use only	This data use modifier indicates that use of the data is limited to not-for-profit organizations.
DUO:0000017		data use modifier	Data use modifiers indicate additional conditions for use.
DUO:0000011	POA	population origins or ancestry research only	This data use permission indicates that use of the data is limited to the study of population origins or ancestry.
DUO:0000024	MOR	publication moratorium	This data use modifier indicates that requestor agrees not to publish results of studies until a specific date.
DUO:0000016	GSO	genetic studies only	This data use modifier indicates that use is limited to genetic studies only (i.e., studies that include genotype research alone or both genotype and phenotype research, but not phenotype research exclusively)
DUO:0000029	RTN	return to database or resource	This data use modifier indicates that the requestor must return derived/enriched data to the database/resource.
DUO:0000043	CC	clinical care use	This data use modifier indicates that use is allowed for clinical use and care.
DUO:0000015	NMDS	no general methods research	This data use modifier indicates that use does not allow methods development research (e.g., development of software or algorithms).
DUO:0000028	IS	institution specific restriction	This data use modifier indicates that use is limited to use within an approved institution.
DUO:0000022	GS	geographical restriction	This data use modifier indicates that use is limited to within a specific geographic region.
DUO:0000007	DS	disease specific research	This data use permission indicates that use is allowed provided it is related to the specified disease.
DUO:0000001		data use permission	A data item that is used to indicate consent permissions for datasets and/or materials, and relates to the purposes for which datasets and/or material might be removed, stored or used.
DUO:0000042	GRU	general research use	This data use permission indicates that use is allowed for general research use for any research purpose.
DUO:0000027	PS	project specific restriction	This data use modifier indicates that use is limited to use within an approved project.
